# Supplementary material for: First record of Rhopalophthalmus longipes Ii, 1964 from Malaysian waters (Crustacea, Mysida)
Source: Zookeys. 2017 Jan 3;(642):53–61. doi: 10.3897/zookeys.642.10316 (PMC5240529; doi:10.3897/zookeys.642.10316)
Supplement: XML Treatment for Rhopalophthalmus longipes [file zookeys.642.10316-treatment1.xml]

<!DOCTYPE tp:taxon-treatment
  PUBLIC "-//TaxonX//DTD Taxonomic Treatment Publishing DTD v0 20100105//EN" "tax-treatment-NSO.dtd">
<tp:taxon-treatment xmlns:tp="http://www.plazi.org/taxpub"><tp:treatment-meta><kwd-group><label>Taxon classification</label><kwd><named-content content-type="kingdom">Animalia</named-content></kwd><kwd><named-content content-type="order">Mysida</named-content></kwd><kwd><named-content content-type="family">Mysidae</named-content></kwd></kwd-group><mixed-citation publication-type="journal"><person-group><name><surname>Tan</surname><given-names>Hai Siang</given-names></name><name><surname>Azman</surname><given-names>B. A. R.</given-names></name></person-group><article-title>First record of <italic><tp:taxon-name><tp:taxon-name-part taxon-name-part-type="genus">Rhopalophthalmus</tp:taxon-name-part> <tp:taxon-name-part taxon-name-part-type="species">longipes</tp:taxon-name-part></tp:taxon-name></italic> Ii, 1964 from Malaysian waters (<tp:taxon-name><tp:taxon-name-part taxon-name-part-type="subphylum">Crustacea</tp:taxon-name-part></tp:taxon-name>, <tp:taxon-name><tp:taxon-name-part taxon-name-part-type="order">Mysida</tp:taxon-name-part></tp:taxon-name>)</article-title><source>Zookeys</source><day>3</day><month>1</month><year>2017</year><volume>2017</volume><issue>642</issue><fpage>53</fpage><lpage>61</lpage><pub-id pub-id-type="doi">10.3897/zookeys.642.10316</pub-id></mixed-citation></tp:treatment-meta><tp:nomenclature><tp:taxon-name>
              <tp:taxon-name-part taxon-name-part-type="genus">Rhopalophthalmus</tp:taxon-name-part>
              <tp:taxon-name-part taxon-name-part-type="species">longipes</tp:taxon-name-part>
            </tp:taxon-name><tp:taxon-authority>Ii, 1964</tp:taxon-authority><xref ref-type="fig" rid="F2">Figs 2</xref><xref ref-type="fig" rid="F3">, 3</xref><xref ref-type="fig" rid="F4">, 4</xref><xref ref-type="fig" rid="F5">, 5</xref><tp:nomenclature-citation-list><tp:nomenclature-citation><tp:taxon-name>
                  <tp:taxon-name-part taxon-name-part-type="genus">Rhopalophthalmus</tp:taxon-name-part> <tp:taxon-name-part taxon-name-part-type="species">longipes</tp:taxon-name-part></tp:taxon-name><comment>Ii, 1964, 180, figs 46, 47; <xref ref-type="bibr" rid="B6">Mauchline and Murano 1977</xref>, 75 [catalogue]; Muller 1993, 49 [catalogue]; <xref ref-type="bibr" rid="B10">Wang and Liu 1994</xref>, 91, figs 14; <xref rid="B11" ref-type="bibr">1997</xref>, 204; 2000, 114, figs 27; <xref ref-type="bibr" rid="B2">Hanamura et al. 2011</xref>, 14, figs 8-10.</comment></tp:nomenclature-citation></tp:nomenclature-citation-list></tp:nomenclature><tp:treatment-sec sec-type="material" id="SECID0EHHAC"><title>Material examined.</title><p>One immature female, 6.5 mm, <abbrev xmlns:xlink="http://www.w3.org/1999/xlink" content-type="institution" xlink:title="Universiti Kebangsaan Malaysia Muzium Zoologi" id="ABBRID0ENHAC" xlink:type="simple">UKMMZ</abbrev>-1553, Kampung Sebirah Kechil, Pulau Tinggi, Sultan Iskandar Marine Park, Johor, <named-content xmlns:xlink="http://www.w3.org/1999/xlink" content-type="dwc:verbatimCoordinates" xlink:type="simple"><named-content content-type="geo-json" specific-use="{&#34;type&#34;:&#34;Point&#34;,&#34;coordinates&#34;:[104.093733,2.309683]}" id="NCID0EUHAC" xlink:type="simple">02°18.581'N, 104°05.624'E</named-content></named-content>, epibenthic sledge, 25<sup>th</sup> March 2012, 30.1 °C, depth 7 m, coll. Azman, B.A.R., Tan, H.S. and Shamsul, B.; eight immature females, six juveniles, <abbrev xmlns:xlink="http://www.w3.org/1999/xlink" content-type="institution" xlink:title="Universiti Kebangsaan Malaysia Muzium Zoologi" id="ABBRID0E2HAC" xlink:type="simple">UKMMZ</abbrev>-1554; three juveniles, <abbrev xmlns:xlink="http://www.w3.org/1999/xlink" content-type="institution" xlink:title="Universiti Kebangsaan Malaysia Muzium Zoologi" id="ABBRID0E6HAC" xlink:type="simple">UKMMZ</abbrev>-1555; two immature females, four juveniles, <abbrev xmlns:xlink="http://www.w3.org/1999/xlink" content-type="institution" xlink:title="Universiti Kebangsaan Malaysia Muzium Zoologi" id="ABBRID0EDIAC" xlink:type="simple">UKMMZ</abbrev>-1556; same station. Largest immature female, 6.9 mm, juveniles, 1.9-3.5 mm, males not collected. In the females, smaller than 5.9 mm, the pleopods are not fully developed. Juveniles: in the smallest specimens at our disposal, measuring 1.9 mm, the eyes are somewhat larger and with stouter stalk than in the adult.</p></tp:treatment-sec><tp:treatment-sec sec-type="description" id="SECID0EHIAC"><title>Description.</title><p>Based on immature female, 6.5 mm, <abbrev xmlns:xlink="http://www.w3.org/1999/xlink" content-type="institution" xlink:title="Universiti Kebangsaan Malaysia Muzium Zoologi" id="ABBRID0ENIAC" xlink:type="simple">UKMMZ</abbrev>-1553, Figs <xref ref-type="fig" rid="F2">2A</xref>, <xref ref-type="fig" rid="F5">5A</xref>.</p><fig id="F2" position="float" orientation="portrait"><label>Figure 2.</label><caption><p>
          <italic><tp:taxon-name><tp:taxon-name-part taxon-name-part-type="genus">Rhopalophthalmus</tp:taxon-name-part> <tp:taxon-name-part taxon-name-part-type="species">longipes</tp:taxon-name-part></tp:taxon-name></italic> Ii, 1964, <bold>A</bold> immature female, 6.5 mm, <abbrev xmlns:xlink="http://www.w3.org/1999/xlink" content-type="institution" xlink:title="Universiti Kebangsaan Malaysia Muzium Zoologi" id="ABBRID0ENJAC" xlink:type="simple">UKMMZ</abbrev>-1553 <bold>B</bold> juvenile, 2.4 mm, <abbrev xmlns:xlink="http://www.w3.org/1999/xlink" content-type="institution" xlink:title="Universiti Kebangsaan Malaysia Muzium Zoologi" id="ABBRID0ETJAC" xlink:type="simple">UKMMZ</abbrev>-1554, Pulau Tinggi, Malaysia.</p></caption><graphic xmlns:xlink="http://www.w3.org/1999/xlink" xlink:href="zookeys-642-053-g002.jpg" position="float" orientation="portrait" xlink:type="simple" id="oo_116756.jpg"/></fig><p>
              <italic>Carapace</italic> short; anterior dorsal part of carapace between postorbital spines slightly produced, forming evenly rounded rostral plate; the postorbital spines sharp, supported by very short, feebly developed carina; antero-lateral angles of the carapace (“cheeks”) somewhat sinuous or slightly concave; posterior dorsal margin excavate, leaving the last two to three posterior thoracic somites exposed completely in dorsal view; cervical sulcus well marked dorsally and laterally around anterior one-third, nodules not present on the dorsal surface of carapace, just posterior to cervical groove in addition to posterior one.</p><p>
              <italic>Eyes</italic> large and globular, somewhat shorter than the first joint of antennular peduncle; cornea well pigmented; the whole eye, including the stalk, nearly 1 ½ times as long as broad, stalk nearly cylindrical, cornea occupying ⅓ of the eye and somewhat narrower than the distal end of the stalk (Fig. <xref ref-type="fig" rid="F3">3A</xref>).</p><fig id="F3" position="float" orientation="portrait"><label>Figure 3.</label><caption><p>
          <italic><tp:taxon-name><tp:taxon-name-part taxon-name-part-type="genus">Rhopalophthalmus</tp:taxon-name-part> <tp:taxon-name-part taxon-name-part-type="species">longipes</tp:taxon-name-part></tp:taxon-name></italic>; <bold>A</bold> anterior part of carapace <bold>B</bold> third segment of antennular peduncle <bold>C</bold> antennule <bold>D</bold> antenna and antenna scale <bold>E</bold> sympod spines of antenna <bold>F</bold> maxilla <bold>G</bold> maxillule.</p></caption><graphic xmlns:xlink="http://www.w3.org/1999/xlink" xlink:href="zookeys-642-053-g003.jpg" position="float" orientation="portrait" xlink:type="simple" id="oo_116757.jpg"/></fig><p>
              <italic>Antennular peduncle</italic> somewhat slender, first segment of antennular peduncle 1 ⅓ times as long as the combined length of distal two segments, armed with several setae along lateral margin; second segment shortest, slightly shorter than wide; third segment longer than wide, with three moderate setae, distal outer corner produced into a <!--PageBreak-->triangular process under the base of the outer flagellum and a rounded process bearing two protrusions (Fig. <xref ref-type="fig" rid="F3">3B</xref>) apically near the middle distal end (Fig. <xref ref-type="fig" rid="F3">3C</xref>).</p><p>
              <italic>Antennal scale</italic> extending beyond the distal end of the antennular peduncle, approx. 6⅓–7 times as long as wide, the margins nearly parallel and equal width throughout; apex almost truncate; a distinct oblique suture marking off the small distal segment; disto-lateral spine slender, prominent and extending beyond the apex of the scale; sympod composed of four spines on the inner ventral face at the base of peduncle (Fig. <xref ref-type="fig" rid="F3">3E</xref>), two longer and two short spines, the most inner lateral spine around five times longer than the mesial one (Fig. <xref ref-type="fig" rid="F3">3D</xref>).</p><p>
              <italic>Labrum</italic> transverse, without process in front, mandibles with moveable lacinia thick, molar process thick, slightly produced, with teeth on the end, the palp moderately short, very feebly expanded. Maxilla (Fig. <xref ref-type="fig" rid="F3">3F</xref>) with the lobe from third segment deeply cleft, the palp elongated, the exopod rather small.</p><p>
              <italic>Abdominal somites</italic> smooth, second to fifth somites nearly sub-equal in length, first and sixth somites 1 ½ times as long as fifth one (Fig. <xref ref-type="fig" rid="F5">5A</xref>).</p><p>Endopods of <italic>pereopods</italic> (Figs <xref ref-type="fig" rid="F4">4A, B, C, D, E, F</xref>, <xref ref-type="fig" rid="F5">5B</xref>) slender and gradually increase in length posteriorly, remarkable in having proportionately long endopod particularly in seventh one; endopod of third to sixth pereopods similar in shape but length increasing posteriorly; endopod of third pereopod (Fig. <xref ref-type="fig" rid="F4">4C</xref>) slightly stouter than the <!--PageBreak--><!--PageBreak--><!--PageBreak-->fourth one, carpo-propodus divided into three articles, basal article sub-equal or slightly longer than the carpo-propodus; endopod of fourth to sixth pereopods (Figs <xref ref-type="fig" rid="F4">4D</xref>, <xref ref-type="fig" rid="F4">4E</xref>, <xref ref-type="fig" rid="F4">4F</xref>) having three-segmented carpo-propodus; endopod of seventh pereopod (Fig. <xref ref-type="fig" rid="F5">5B</xref>) longest, approx. 2½ times as long as the exopod, carpo-propodus divided into four articles, carpus noticeably long, as long as or longer than pereopod normally un-articulated, barely reaching mid-length of basal plate of exopod.</p><fig id="F4" position="float" orientation="portrait"><label>Figure 4.</label><caption><p>
          <italic><tp:taxon-name><tp:taxon-name-part taxon-name-part-type="genus">Rhopalophthalmus</tp:taxon-name-part> <tp:taxon-name-part taxon-name-part-type="species">longipes</tp:taxon-name-part></tp:taxon-name></italic>; <bold>A</bold> endopod of first pereopod <bold>B</bold> endopod of second pereopod <bold>C</bold> endopod of third pereopod <bold>D</bold> endopod of fourth pereopod <bold>E</bold> endopod of fifth pereopod <bold>F</bold> endopod of sixth pereopod.</p></caption><graphic xmlns:xlink="http://www.w3.org/1999/xlink" xlink:href="zookeys-642-053-g004.jpg" position="float" orientation="portrait" xlink:type="simple" id="oo_116758.jpg"/></fig><fig id="F5" position="float" orientation="portrait"><label>Figure 5.</label><caption><p>
          <italic><tp:taxon-name><tp:taxon-name-part taxon-name-part-type="genus">Rhopalophthalmus</tp:taxon-name-part> <tp:taxon-name-part taxon-name-part-type="species">longipes</tp:taxon-name-part></tp:taxon-name></italic>; <bold>A</bold> immature female (lateral view) <bold>B</bold> endopod of seventh pereopod <bold>C</bold> first pleopod <bold>D</bold> third pleopod <bold>E</bold> fifth pleopod <bold>F</bold> right uropod <bold>G</bold> telson.</p></caption><graphic xmlns:xlink="http://www.w3.org/1999/xlink" xlink:href="zookeys-642-053-g005.jpg" position="float" orientation="portrait" xlink:type="simple" id="oo_116759.jpg"/></fig><!--PageBreak--><p>
              <italic>Pleopods</italic> un-articulated, length generally increasing on posterior somites but that on third pleopod somewhat short, comparable to first one (Figs <xref ref-type="fig" rid="F5">5C</xref>, <xref ref-type="fig" rid="F5">5D</xref>, <xref ref-type="fig" rid="F5">5E</xref>).</p><p>
              <italic>Uropod</italic> two-segmented in both endopod and exopod; endopod sub-equal in length with telson, proximal segment with a strong stout seta at the middle of the ventral inner margin, distal segment ¼ of the endopod in length; exopod with outer margin very fine setose, somewhat longer than endopod with distal segment ⅖ of the exopod in length and 10½ times as long as wide (Fig. <xref ref-type="fig" rid="F5">5F</xref>).</p><p>
              <italic>Telson</italic> comparatively narrow and slender, 4 ⅖ times as long as basal wide, nearly same length as the sixth abdominal somite, extends distinctly beyond the articulations of the uropod, abruptly constricted beyond the articulations of the uropod but not forming discernible waist, and hardly broadens to first ½ point with the lateral margins nearly parallel, in the next half gradually narrows distally with convex margins somewhat concave, and accordingly rather slightly broadens distally near the apex; distal half of the lateral margin armed with 7–9 strong spines, increasing in length posteriorly in the distal part but become again somewhat shorter towards the apex; apex narrowly rounded and armed with four extremely strong spines; the apical spines nearly equal in length with each other, ⅕ of the total length of the telson and furnished with secondary spinules, which are flattened like saw-teeth (Fig. <xref ref-type="fig" rid="F5">5G</xref>).</p></tp:treatment-sec><tp:treatment-sec sec-type="type locality" id="SECID0EFBAE"><title>Type locality.</title><p>Shizuoka, Japan</p></tp:treatment-sec><tp:treatment-sec sec-type="distribution" id="SECID0EKBAE"><title>Distribution.</title><p>Shizuoka, Nagasaki, Japan (Ii, 1964); Nansha Islands, the Spratlys (Wang and Liu, 1994); East China Sea (Wang and Liu, 1997); off Amami Island, south-western Japan; south-western part of South China Sea and western part of Timor Sea (<xref ref-type="bibr" rid="B2">Hanamura et al., 2011</xref>) and Pulau Tinggi, Johor, Malaysia (present study).</p></tp:treatment-sec><tp:treatment-sec sec-type="remarks" id="SECID0EUBAE"><title>Remarks.</title><p>
              <italic><tp:taxon-name><tp:taxon-name-part taxon-name-part-type="genus">Rhopalophthalmus</tp:taxon-name-part> <tp:taxon-name-part taxon-name-part-type="species">longipes</tp:taxon-name-part></tp:taxon-name></italic> was first described by <xref ref-type="bibr" rid="B4">Ii (1964)</xref> based on the specimens collected from Japan. This species can be easily distinguished from others species in having a very narrow telson and secondary spinules on the apical spines of telson. Another distinct character within the genus is the endopod of third to seventh thoracopods gradually increasing in length posteriorly and the seventh endopod of thoracopod being more than twice as long as the exopod.</p><p>
              <italic><tp:taxon-name><tp:taxon-name-part taxon-name-part-type="genus">Rhopalophthalmus</tp:taxon-name-part> <tp:taxon-name-part taxon-name-part-type="species">longipes</tp:taxon-name-part></tp:taxon-name></italic> resembles <italic><tp:taxon-name><tp:taxon-name-part taxon-name-part-type="genus">Rhopalophthalmus</tp:taxon-name-part> <tp:taxon-name-part taxon-name-part-type="species">orientalis</tp:taxon-name-part></tp:taxon-name></italic>, which was described by <xref ref-type="bibr" rid="B9">Tattersall (1957)</xref> from Japanese waters by having two long spines and two shorter spines at the antennal sympod and possessed peculiarly flattened teeth-saw like secondary spinules on the apical spines of telson. However, the seventh endopod of thoracopod in latter species is not as long as twice the length of exopod compared to <italic><tp:taxon-name><tp:taxon-name-part taxon-name-part-type="genus">Rhopalophthalmus</tp:taxon-name-part> <tp:taxon-name-part taxon-name-part-type="species">longipes</tp:taxon-name-part></tp:taxon-name></italic> and the telson is conspicuously slender in the distal half compared to <italic><tp:taxon-name><tp:taxon-name-part taxon-name-part-type="genus">Rhopalophthalmus</tp:taxon-name-part> <tp:taxon-name-part taxon-name-part-type="species">orientalis</tp:taxon-name-part></tp:taxon-name></italic>, which is moderately broad in distal half. In addition, <italic><tp:taxon-name><tp:taxon-name-part taxon-name-part-type="genus">Rhopalophthalmus</tp:taxon-name-part> <tp:taxon-name-part taxon-name-part-type="species">orientalis</tp:taxon-name-part></tp:taxon-name></italic> has small triangular rostrum, which is not found in the <italic><tp:taxon-name><tp:taxon-name-part taxon-name-part-type="genus">Rhopalophthalmus</tp:taxon-name-part> <tp:taxon-name-part taxon-name-part-type="species">longipes</tp:taxon-name-part></tp:taxon-name></italic>. <italic><tp:taxon-name><tp:taxon-name-part taxon-name-part-type="genus">Rhopalophthalmus</tp:taxon-name-part> <tp:taxon-name-part taxon-name-part-type="species">longipes</tp:taxon-name-part></tp:taxon-name></italic> also shows resemblance to <italic><tp:taxon-name><tp:taxon-name-part taxon-name-part-type="genus">Rhopalophthalmus</tp:taxon-name-part> <tp:taxon-name-part taxon-name-part-type="species">terranatalis</tp:taxon-name-part></tp:taxon-name></italic> O. Tattersall, 1957 collected from estuarine waters around the coasts of Natal from Richard’s Bay (on the east to Langebaan Bay of the south-west coast), but seventh thoracic endopod of the latter species has seven sub-segments instead of four sub-segments with an unusually elongated carpus in <italic><tp:taxon-name><tp:taxon-name-part taxon-name-part-type="genus">Rhopalophthalmus</tp:taxon-name-part> <tp:taxon-name-part taxon-name-part-type="species">longipes</tp:taxon-name-part></tp:taxon-name></italic>.</p><p>The specimens found in this study exhibit some slight differences from the <italic><tp:taxon-name><tp:taxon-name-part taxon-name-part-type="genus">Rhopalophthalmus</tp:taxon-name-part> <tp:taxon-name-part taxon-name-part-type="species">longipes</tp:taxon-name-part></tp:taxon-name></italic> of <xref ref-type="bibr" rid="B2">Hanamura et al. (2011)</xref> as the small nodules near the cervical sulcus of the carapace were absent. The specimens at hand also differ from the speci<!--PageBreak-->mens described by <xref ref-type="bibr" rid="B4">Ii (1964)</xref> and <xref ref-type="bibr" rid="B2">Hanamura et al. (2011)</xref> by the combination of these characters; 1) presence of a triangular process under the base of the outer flagellum; 2) presence of a rounded process bearing two protrusions apically near the middle distal end of third segment of antennule peduncle; and 3) telson armed with only 7-8 moderately strong setae.</p></tp:treatment-sec><ref-list><ref id="B6"><mixed-citation xmlns:xlink="http://www.w3.org/1999/xlink" xlink:type="simple">
          <person-group><name name-style="western"><surname>Mauchline</surname><given-names>J</given-names></name><name name-style="western"><surname>Murano</surname><given-names>M</given-names></name></person-group> (<year>1977</year>) <article-title>World list of the <tp:taxon-name><tp:taxon-name-part taxon-name-part-type="order">Mysidacea</tp:taxon-name-part></tp:taxon-name>, <tp:taxon-name><tp:taxon-name-part taxon-name-part-type="subphylum">Crustacea</tp:taxon-name-part></tp:taxon-name>.</article-title> <source>Journal of the Tokyo University of Fisheries</source> <volume>64</volume>(<issue>1</issue>): <fpage>39</fpage>–<lpage>88</lpage>.</mixed-citation></ref><ref id="B10"><mixed-citation xmlns:xlink="http://www.w3.org/1999/xlink" xlink:type="simple">
          <person-group><name name-style="western"><surname>Wang</surname><given-names>S</given-names></name><name name-style="western"><surname>Liu</surname><given-names>JY</given-names></name></person-group> (<year>1994</year>) <article-title>A faunal study of <tp:taxon-name><tp:taxon-name-part taxon-name-part-type="order">Mysidacea</tp:taxon-name-part></tp:taxon-name> of Nasha Islands and its adjacent waters. Marine Fauna and Flora and Biogeography of the Nansha Islands and Neighbouring Waters I.</article-title> <source>Ocean Press</source> <volume>1</volume>: <fpage>61</fpage>–<lpage>111</lpage>. <comment>[In Chinese]</comment></mixed-citation></ref><ref id="B11"><mixed-citation xmlns:xlink="http://www.w3.org/1999/xlink" xlink:type="simple">
          <person-group><name name-style="western"><surname>Wang</surname><given-names>S</given-names></name><name name-style="western"><surname>Liu</surname><given-names>JY</given-names></name></person-group> (<year>1997</year>) <article-title><tp:taxon-name><tp:taxon-name-part taxon-name-part-type="order">Mysidacea</tp:taxon-name-part></tp:taxon-name> fauna of the East China Sea.</article-title> <source>Studia Marina Sinica</source> <volume>38</volume>: <fpage>191</fpage>–<lpage>222</lpage>. <comment>[In Chinese]</comment></mixed-citation></ref><ref id="B2"><mixed-citation xmlns:xlink="http://www.w3.org/1999/xlink" xlink:type="simple">
          <person-group><name name-style="western"><surname>Hanamura</surname><given-names>Y</given-names></name><name name-style="western"><surname>Murano</surname><given-names>M</given-names></name><name name-style="western"><surname>Man</surname><given-names>A</given-names></name></person-group> (<year>2011</year>) <article-title>Review of eastern Asian species of the mysid genus <italic><tp:taxon-name><tp:taxon-name-part taxon-name-part-type="genus">Rhopalophthalmus</tp:taxon-name-part></tp:taxon-name></italic> Illig, 1906 (<tp:taxon-name><tp:taxon-name-part taxon-name-part-type="subphylum">Crustacea</tp:taxon-name-part></tp:taxon-name>, <tp:taxon-name><tp:taxon-name-part taxon-name-part-type="order">Mysida</tp:taxon-name-part></tp:taxon-name>) with descriptions of three new species.</article-title> <source>Zootaxa</source> <volume>2788</volume>: <fpage>1</fpage>–<lpage>37</lpage>.</mixed-citation></ref><ref id="B4"><mixed-citation xmlns:xlink="http://www.w3.org/1999/xlink" xlink:type="simple">
          <person-group><name name-style="western"><surname>Ii</surname><given-names>N</given-names></name></person-group> (<year>1964</year>) <source>Fauna Japonica, <tp:taxon-name><tp:taxon-name-part taxon-name-part-type="family">Mysidae</tp:taxon-name-part></tp:taxon-name> (<tp:taxon-name><tp:taxon-name-part taxon-name-part-type="subphylum">Crustacea</tp:taxon-name-part></tp:taxon-name>).</source> <publisher-name>Biogeographical Society of Japan</publisher-name>, <publisher-loc>Tokyo</publisher-loc>, <size units="page">610 pp</size>.</mixed-citation></ref><ref id="B9"><mixed-citation xmlns:xlink="http://www.w3.org/1999/xlink" xlink:type="simple">
          <person-group><name name-style="western"><surname>Tattersall</surname><given-names>OS</given-names></name></person-group> (<year>1957</year>) <article-title>Report on a small collection of <tp:taxon-name><tp:taxon-name-part taxon-name-part-type="order">Mysidacea</tp:taxon-name-part></tp:taxon-name> from the Sierra Leone estuary together with a survey of the genus <italic><tp:taxon-name><tp:taxon-name-part taxon-name-part-type="genus">Rhopalophthalmus</tp:taxon-name-part></tp:taxon-name></italic> Illig and a description of a new species of <italic><tp:taxon-name><tp:taxon-name-part taxon-name-part-type="genus">Tenagomysis</tp:taxon-name-part></tp:taxon-name></italic> from Lagos, Nigeria.</article-title> <source>Proceedings Zoological Society London</source> <volume>12</volume>: <fpage>81</fpage>–<lpage>128</lpage>. <ext-link xlink:type="simple" ext-link-type="doi" xlink:href="10.1111/j.1096-3642.1957.tb00282.x">https://doi.org/10.1111/j.1096-3642.1957.tb00282.x</ext-link></mixed-citation></ref></ref-list></tp:taxon-treatment>
